# Supplementary material for: Intestinal and systemic inflammation induced by symptomatic and asymptomatic enterotoxigenic E. coli infection and impact on intestinal colonization and ETEC specific immune responses in an experimental human challenge model
Source: Gut Microbes. 2021 Feb 27;13(1):1891852. doi: 10.1080/19490976.2021.1891852 (PMC7919917; doi:10.1080/19490976.2021.1891852)
Supplement: Supplemental Material [file KGMI_A_1891852_SM3986.zip]

Archive with 5 entries (4 files):
- Supplementary information/
- Supplementary information/Revised Supplement Data.docx
- Supplementary information/Supplement Fig 1.tif
- Supplementary information/Supplement Fig 2.tif
- Supplementary information/Supplement Figure content.docx
